# Supplementary material for: Unequal Access and Use of Health Care Services among Settled Immigrants, Recent Immigrants, and Locals: A Comparative Analysis of a Nationally Representative Survey in Chile
Source: Int J Environ Res Public Health. 2022 Dec 31;20(1):741. doi: 10.3390/ijerph20010741 (PMC9819662; doi:10.3390/ijerph20010741)
Supplement: Supplementary file 1 [file ijerph-20-00741-s001.zip]

Archive with 1 entries (1 files):
- ijerph-2112394-supplementary.pdf
